# Supplementary material for: Adaptive aggregation for longitudinal quantile regression based on censored history process
Source: Stat Methods Med Res. 2023 Mar 28;32(6):1169–92. doi: 10.1177/09622802231164730 (PMC10331529; doi:10.1177/09622802231164730)
Supplement: sj-zip-1-smm-10.1177_09622802231164730 - Supplemental material for Adaptive aggregation for longitudinal quantile regression based on censored history process [file sj-zip-1-smm-10.1177_09622802231164730.zip]

Archive with 59 entries (54 files):
- censored/
- censored/.RData
- censored/.Rhistory
- censored/Aggregation_Algorithm.R
- censored/Bspline_basis.R
- censored/KM_Approximation.R
- censored/Main.R
- censored/Par1_bSpline.R
- censored/Res_additive.R
- censored/Res_bSpline.R
- censored/Res_LPK.R
- censored/Rho.R
- censored/Rho_h.R
- censored/Rho_tau.R
- censored/Rho_tau_bSpline.R
- mix_effect/
- mix_effect/.RData
- mix_effect/.Rhistory
- mix_effect/Aggregation_Algorithm.R
- mix_effect/BLPu_add.R
- mix_effect/BLPu_lq.R
- mix_effect/KM_Approximation.R
- mix_effect/Main_mix_effect.R
- mix_effect/Res_additive.R
- mix_effect/Rho.R
- mix_effect/Rho_h.R
- mix_effect0.5/
- mix_effect0.5/.RData
- mix_effect0.5/.Rhistory
- mix_effect0.5/Aggregation_Algorithm.R
- mix_effect0.5/KM_Approximation.R
- mix_effect0.5/Main_mix_effect.R
- mix_effect0.5/Res_additive.R
- mix_effect0.5/Rho.R
- mix_effect0.5/Rho_h.R
- mix_effect_random/
- mix_effect_random/.RData
- mix_effect_random/.Rhistory
- mix_effect_random/Aggregation_Algorithm.R
- mix_effect_random/BLPu_add.R
- mix_effect_random/BLPu_lq.R
- mix_effect_random/BLPu_mix.R
- mix_effect_random/CopyOfmix_effect0.5/
- mix_effect_random/CopyOfmix_effect0.5/.RData
- mix_effect_random/CopyOfmix_effect0.5/.Rhistory
- mix_effect_random/CopyOfmix_effect0.5/Aggregation_Algorithm.R
- mix_effect_random/CopyOfmix_effect0.5/BLPu_add.R
- mix_effect_random/CopyOfmix_effect0.5/BLPu_lq.R
- mix_effect_random/CopyOfmix_effect0.5/BLPu_mix.R
- mix_effect_random/CopyOfmix_effect0.5/BLPu_mlq.R
- mix_effect_random/CopyOfmix_effect0.5/KM_Approximation.R
- mix_effect_random/CopyOfmix_effect0.5/Main_mix_effect.R
- mix_effect_random/CopyOfmix_effect0.5/Res_additive.R
- mix_effect_random/CopyOfmix_effect0.5/Rho.R
- mix_effect_random/CopyOfmix_effect0.5/Rho_h.R
- mix_effect_random/Main_mix_effect.R
- mix_effect_random/Res_additive.R
- mix_effect_random/Rho.R
- mix_effect_random/Rho_h.R
