# Supplementary material for: Adaptive aggregation for longitudinal quantile regression based on censored history process
Source: Stat Methods Med Res. 2023 Mar 28;32(6):1169–92. doi: 10.1177/09622802231164730 (PMC10331529; doi:10.1177/09622802231164730)
Supplement: sj-zip-1-smm-10.1177_09622802231164730 - Supplemental material for Adaptive aggregation for longitudinal quantile regression based on censored history process [file sj-zip-1-smm-10.1177_09622802231164730.zip › censored/Aggregation_Algorithm.R]

Aggregation_Algorithm=function(x1,x2,x3,y,n,t,b1,b2,b3,tau)
{
  source('Rho_h.R')
  source('Res_additive.R')
  Omega = matrix(data=0, nrow = 3, ncol = n)
  lambda = 1
  
  pi_1 = 1/3
  pi_2 = 1/3
  pi_3 = 1/3
  
  for (i in (n/2+2):n)
  {
    Res_1 = (y-b1[1]*x1-b1[2]*x2-b1[3]*x3)[(n/2+1):i,]
    Res_2 = (y-Res_bSpline(x1,x2,x3,y,n,t,b2))[(n/2+1):i,]
    Res_3 = (y-Res_additive(x1,x2,x3,y,n,t,b3))[(n/2+1):i,]
    
    r_1 = Rho_h(Res_1,tau,1)
    r_2 = Rho_h(Res_2,tau,1)
    r_3 = Rho_h(Res_3,tau,1)
    r_1[which(is.na(r_1)==1)]=0
    r_2[which(is.na(r_2)==1)]=0
    r_3[which(is.na(r_3)==1)]=0
    ME_1 = -lambda*sum(r_1)
    ME_2 = -lambda*sum(r_2)
    ME_3 = -lambda*sum(r_3)
    # print(c(ME_1,ME_2))
    if(pi_1*exp(ME_1)+pi_2*exp(ME_2)+pi_3*exp(ME_3)==0)
    {
      Omega[1,i]=ifelse(max(c(ME_1,ME_2,ME_3))==ME_1,1,0)
      Omega[2,i]=ifelse(max(c(ME_1,ME_2,ME_3))==ME_2,1,0)
      Omega[3,i]=ifelse(max(c(ME_1,ME_2,ME_3))==ME_3,1,0)
    }else{
      Omega[,i] = t(c(pi_1*exp(ME_1),pi_2*exp(ME_2),pi_3*exp(ME_3)))/(pi_1*exp(ME_1)+pi_2*exp(ME_2)+pi_3*exp(ME_3))
    }
  }
  
  f = apply(Omega,1,sum)/(n/2-1)
  return(f)  
}
