# Supplementary material for: Adaptive aggregation for longitudinal quantile regression based on censored history process
Source: Stat Methods Med Res. 2023 Mar 28;32(6):1169–92. doi: 10.1177/09622802231164730 (PMC10331529; doi:10.1177/09622802231164730)
Supplement: sj-zip-1-smm-10.1177_09622802231164730 - Supplemental material for Adaptive aggregation for longitudinal quantile regression based on censored history process [file sj-zip-1-smm-10.1177_09622802231164730.zip › censored/Bspline_basis.R]

Bspline_basis <- function(x, degree, i, knots) {
  browser()
  if(degree == 0){
    B <- ifelse((x >= knots[i]) & (x < knots[i+1]), 1, 0)
  } else {
    if((knots[degree+i] - knots[i]) == 0) {
      alpha1 <- 0
    } else {
      alpha1 <- (x - knots[i])/(knots[degree+i] - knots[i])
    }
    if((knots[i+degree+1] - knots[i+1]) == 0) {
      alpha2 <- 0
    } else {
      alpha2 <- (knots[i+degree+1] - x)/(knots[i+degree+1] - knots[i+1])
    }
    B <- alpha1*basis(x, (degree-1), i, knots) + alpha2*basis(x, (degree-1), (i+1), knots)
  } 
  return(B)
}
