# Supplementary material for: Adaptive aggregation for longitudinal quantile regression based on censored history process
Source: Stat Methods Med Res. 2023 Mar 28;32(6):1169–92. doi: 10.1177/09622802231164730 (PMC10331529; doi:10.1177/09622802231164730)
Supplement: sj-zip-1-smm-10.1177_09622802231164730 - Supplemental material for Adaptive aggregation for longitudinal quantile regression based on censored history process [file sj-zip-1-smm-10.1177_09622802231164730.zip › censored/KM_Approximation.R]

KM_Approximation = function(t,t_k,n)
{
  I = rep(0,n)
  for (i in 1:n)
  {
    Delta_i = seq(1,max(t[i]))
    if (t_k %in% Delta_i)
    {
      I[i] = ifelse(t[i]>=t_k,1,0)
    }
  }
  
  return(I)
}
