# Supplementary material for: Adaptive aggregation for longitudinal quantile regression based on censored history process
Source: Stat Methods Med Res. 2023 Mar 28;32(6):1169–92. doi: 10.1177/09622802231164730 (PMC10331529; doi:10.1177/09622802231164730)
Supplement: sj-zip-1-smm-10.1177_09622802231164730 - Supplemental material for Adaptive aggregation for longitudinal quantile regression based on censored history process [file sj-zip-1-smm-10.1177_09622802231164730.zip › censored/Main.R]

rm(list=ls())
path="C:/Users/15253/Documents/R/Longitudinal/censored"
setwd(path)
options(digits = 6) 

library(MASS) 
library(quantreg)
library(splines)

# probability level \tau and the respective \tau-th quantile
tau = 0.05
q_tau = qnorm(tau,mean=0,sd=1)

beta = c(0.5,0.5,-1)                  # True value of \beta
n = 200                                # sample size of subjects
time = 500                            # replication time

Matrix_Beta1 = matrix(NA, 3, time)
Matrix_Beta2 = matrix(NA, 15, time)
Matrix_Beta3 = matrix(NA, 15, time)

Matrix_MSD_reg = rep(NA, time)
Matrix_Risk_reg = rep(NA, time)
Matrix_MSD_spl = rep(NA, time)
Matrix_Risk_spl = rep(NA, time)
Matrix_MSD_add = rep(NA, time)
Matrix_Risk_add = rep(NA, time)

Matrix_weight = matrix(NA, 3, time)
Matrix_MSD_mix = rep(NA, time)
Matrix_Risk_mix = rep(NA, time)

Matrix_H_1 = matrix(NA, time, 100)
Matrix_H_2 = matrix(NA, time, 100)
Matrix_H_mix = matrix(NA, time, 100)
MAD_1 = rep(NA,time)
MAD_2 = rep(NA,time)
MAD_mix = rep(NA,time)

source('Rho_tau.R')
source('Rho_tau_bSpline.R')
source('Rho.R')
source('Res_bSpline.R')

k=0
while (k < time)
{
  k = k+1
  
  t1 = proc.time()    # Record the begin time of a single cycle
  print(paste0('开始第',k,'次模拟'))
  
  # Data Generating
  v= runif(n, min=10, max=30)
  t = round(v)
  
  x1 = matrix(NA, n, max(t))
  x2 = matrix(NA, n, max(t))
  x3 = matrix(NA, n, max(t))
  y = matrix(NA, n, max(t))
  epsilon = matrix(NA, n, max(t))
  
  Q_tau = matrix(NA, n, max(t))
  b1_tau = matrix(NA, n, max(t))
  b2_tau = matrix(NA, n, max(t))
  
  for (i in 1:n)
  {
    Cov_e = matrix(NA,t[i],t[i])
    for (j in 1:t[i])
    {
      Cov_e[j,j:t[i]] = 0.5^seq(0,t[i]-j)
    }
    Cov_e[lower.tri(Cov_e)] = t(Cov_e)[lower.tri(Cov_e)]
    epsilon[i,1:t[i]] = mvrnorm(1, 0*rep(1,t[i]), Cov_e)
    
    for (j in 1:t[i])
    {
      x1[i,j] = runif(1, min=t/20, max=(2+t/20))
      X = mvrnorm(1, c(1,0), matrix(c(1,t[i]/35,t[i]/35,1),2,2))
      x2[i,j] = X[1]
      x3[i,j] = X[2]
      Q_tau[i,j] = beta[1]*x1[i,j]+beta[3]*x3[i,j]
      b1_tau[i,j] = (0.5-tau)*(0.8*sin(pi*j/20)*x1[i,j]+(3-cos((j-25)*pi/15))*x2[i,j])
      b2_tau[i,j] = (0.75-tau)*((2*x2[i,j]-1)/(x2[i,j]^2+1)+exp(0.5*x3[i,j]+1))
      y[i,j] = Q_tau[i,j]+b1_tau[i,j]+b2_tau[i,j]*epsilon[i,j]
    }
  }
  
  # Estimation for Linear Quantile Model
  beta_hat1 = rq(as.vector(t(y))~as.vector(t(x1))+as.vector(t(x2))
                 +as.vector(t(x3))-1, tau=tau, na.action=na.omit)$coeff
  Matrix_Beta1[,k] = beta_hat1
  # Calculate MSD and Risk
  Q_1 = beta_hat1[1]*x1+beta_hat1[2]*x2+beta_hat1[3]*x3
  D_regression = (Q_1-(Q_tau+b1_tau+b2_tau*q_tau))^2
  # n_0 = length(y[-which(is.na(y)==1)])                              # total number of the observed subjects 
  MSD_regression = sqrt(mean(apply(D_regression,1,mean,na.rm=TRUE)))         # MSD for Linear Model
  Matrix_MSD_reg[k] = MSD_regression
  Res_regression = y-Q_1
  Risk_regression = mean(apply(Rho(Res_regression,tau),1,mean,na.rm=TRUE))    # Risk for Linear Model
  Matrix_Risk_reg[k] = Risk_regression
  
  # # Estimation for Vary-Coefficent Model
  z1 = matrix(NA, n, max(t))
  z2 = matrix(NA, n, max(t))
  z3 = matrix(NA, n, max(t))
  z4 = matrix(NA, n, max(t))
  z5 = matrix(NA, n, max(t))
  z6 = matrix(NA, n, max(t))
  z7 = matrix(NA, n, max(t))
  z8 = matrix(NA, n, max(t))
  z9 = matrix(NA, n, max(t))
  z10 = matrix(NA, n, max(t))
  z11 = matrix(NA, n, max(t))
  z12 = matrix(NA, n, max(t))
  z13 = matrix(NA, n, max(t))
  z14 = matrix(NA, n, max(t))
  z15 = matrix(NA, n, max(t))
  B = bs(seq(1,max(t)), df=5)  # B-spline Basis function in $t\in (1,max(t))$
  for (i in 1:n)
  {
    for (j in 1:t[i])
    {
      z1[i,j] = B[j,1]*x1[i,j]
      z2[i,j] = B[j,2]*x1[i,j]
      z3[i,j] = B[j,3]*x1[i,j]
      z4[i,j] = B[j,4]*x1[i,j]
      z5[i,j] = B[j,5]*x1[i,j]
      z6[i,j] = B[j,1]*x2[i,j]
      z7[i,j] = B[j,2]*x2[i,j]
      z8[i,j] = B[j,3]*x2[i,j]
      z9[i,j] = B[j,4]*x2[i,j]
      z10[i,j] = B[j,5]*x2[i,j]
      z11[i,j] = B[j,1]*x3[i,j]
      z12[i,j] = B[j,2]*x3[i,j]
      z13[i,j] = B[j,3]*x3[i,j]
      z14[i,j] = B[j,4]*x3[i,j]
      z15[i,j] = B[j,5]*x3[i,j]
    }
  }
  beta_hat2 = rq(as.vector(t(y))~as.vector(t(z1))+as.vector(t(z2))+as.vector(t(z3))+as.vector(t(z4))
                 +as.vector(t(z5))+as.vector(t(z6))+as.vector(t(z7))+as.vector(t(z8))
                 +as.vector(t(z9))+as.vector(t(z10))+as.vector(t(z11))+as.vector(t(z12))
                 +as.vector(t(z13))+as.vector(t(z14))+as.vector(t(z15))
                 -1, tau=tau, na.action=na.omit)$coeff
  Matrix_Beta2[,k] = beta_hat2
  # Calculate MSD and Risk
  source('Res_bSpline.R')
  Q_2 = Res_bSpline(x1,x2,x3,y,n,t,beta_hat2)
  D_spline = (Q_2-(Q_tau+b1_tau+b2_tau*q_tau))^2
  MSD_spline = sqrt(mean(apply(D_spline,1,mean,na.rm=TRUE)))                   # MSD for Vary-Coefficent Model
  Matrix_MSD_spl[k] = MSD_spline
  Res_spline = y-Q_2
  Risk_spline = mean(apply(Rho(Res_spline,tau),1,mean,na.rm=TRUE))             # Risk for Vary-Coefficent Model
  Matrix_Risk_spl[k] = Risk_spline
  # 
  # # Estimation for Nonparametric Additive Model
  z1 = matrix(NA, n, max(t))
  z2 = matrix(NA, n, max(t))
  z3 = matrix(NA, n, max(t))
  z4 = matrix(NA, n, max(t))
  z5 = matrix(NA, n, max(t))
  z6 = matrix(NA, n, max(t))
  z7 = matrix(NA, n, max(t))
  z8 = matrix(NA, n, max(t))
  z9 = matrix(NA, n, max(t))
  z10 = matrix(NA, n, max(t))
  z11 = matrix(NA, n, max(t))
  z12 = matrix(NA, n, max(t))
  z13 = matrix(NA, n, max(t))
  z14 = matrix(NA, n, max(t))
  z15 = matrix(NA, n, max(t))
  
  B1 = bs(as.vector(t(x1)), df=5)  # B-spline Basis function of x1
  B2 = bs(as.vector(t(x2)), df=5)  # B-spline Basis function of x2
  B3 = bs(as.vector(t(x3)), df=5)  # B-spline Basis function of x3
  for (i in 1:n)
  {
    B11=B1[(max(t)*(i-1)+1):(max(t)*i), ]
    B22=B2[(max(t)*(i-1)+1):(max(t)*i), ]
    B33=B3[(max(t)*(i-1)+1):(max(t)*i), ]
    for (j in 1:t[i])
    {
      z1[i,j] = B11[j,1]
      z2[i,j] = B11[j,2]
      z3[i,j] = B11[j,3]
      z4[i,j] = B11[j,4]
      z5[i,j] = B11[j,5]
      z6[i,j] = B22[j,1]
      z7[i,j] = B22[j,2]
      z8[i,j] = B22[j,3]
      z9[i,j] = B22[j,4]
      z10[i,j] = B22[j,5]
      z11[i,j] = B33[j,1]
      z12[i,j] = B33[j,2]
      z13[i,j] = B33[j,3]
      z14[i,j] = B33[j,4]
      z15[i,j] = B33[j,5]
    }
  }
  beta_hat3 = rq(as.vector(t(y))~as.vector(t(z1))+as.vector(t(z2))+as.vector(t(z3))+as.vector(t(z4))
                 +as.vector(t(z5))+as.vector(t(z6))+as.vector(t(z7))+as.vector(t(z8))
                 +as.vector(t(z9))+as.vector(t(z10))+as.vector(t(z11))+as.vector(t(z12))
                 +as.vector(t(z13))+as.vector(t(z14))+as.vector(t(z15))
                 -1, tau=tau, na.action=na.omit)$coeff
  Matrix_Beta3[,k] = beta_hat3
  # Calculate MSD and Risk
  source('Res_additive.R')
  Q_3 = Res_additive(x1,x2,x3,y,n,t,beta_hat3)
  D_additive = (Q_3-(Q_tau+b1_tau+b2_tau*q_tau))^2
  MSD_additive = sqrt(mean(apply(D_additive,1,mean,na.rm=TRUE)))                   # MSD for Vary-Coefficent Model
  Matrix_MSD_add[k] = MSD_additive
  Res_additive = y-Q_3
  Risk_additive = mean(apply(Rho(Res_additive,tau),1,mean,na.rm=TRUE))             # Risk for Vary-Coefficent Model
  Matrix_Risk_add[k] = Risk_additive
  
  # ======================== Model Aggregation ======================== 
  B0 = 50
  Q_mix = 0
  Weight = rep(0,3)
  for (b in 1:B0)
  {
  # Ramdom Sampling for individuals
  N=sample(c(1:n))
  T=t[N[1:n]]
  X1=x1[N[1:n], ]
  X2=x2[N[1:n], ]
  X3=x3[N[1:n], ]
  Y=y[N[1:n], ]
  beta_hat1 = rq(as.vector(t(Y[1:(n/2),]))~as.vector(t(X1[1:(n/2),]))+as.vector(t(X2[1:(n/2),]))
                 +as.vector(t(X3[1:(n/2),]))-1, tau=tau, na.action=na.omit)$coeff
  Q_10 = beta_hat1[1]*x1+beta_hat1[2]*x2+beta_hat1[3]*x3
  ##########################
  Z1 = matrix(NA, n, max(t))
  Z2 = matrix(NA, n, max(t))
  Z3 = matrix(NA, n, max(t))
  Z4 = matrix(NA, n, max(t))
  Z5 = matrix(NA, n, max(t))
  Z6 = matrix(NA, n, max(t))
  Z7 = matrix(NA, n, max(t))
  Z8 = matrix(NA, n, max(t))
  Z9 = matrix(NA, n, max(t))
  Z10 = matrix(NA, n, max(t))
  Z11 = matrix(NA, n, max(t))
  Z12 = matrix(NA, n, max(t))
  Z13 = matrix(NA, n, max(t))
  Z14 = matrix(NA, n, max(t))
  Z15 = matrix(NA, n, max(t))
  B = bs(seq(1,max(T)), df=5)  # B-spline Basis function in $t\in (1,max(t))$
  for (i in 1:n)
  {
    for (j in 1:T[i])
    {
      Z1[i,j] = B[j,1]*X1[i,j]
      Z2[i,j] = B[j,2]*X1[i,j]
      Z3[i,j] = B[j,3]*X1[i,j]
      Z4[i,j] = B[j,4]*X1[i,j]
      Z5[i,j] = B[j,5]*X1[i,j]
      Z6[i,j] = B[j,1]*X2[i,j]
      Z7[i,j] = B[j,2]*X2[i,j]
      Z8[i,j] = B[j,3]*X2[i,j]
      Z9[i,j] = B[j,4]*X2[i,j]
      Z10[i,j] = B[j,5]*X2[i,j]
      Z11[i,j] = B[j,1]*X3[i,j]
      Z12[i,j] = B[j,2]*X3[i,j]
      Z13[i,j] = B[j,3]*X3[i,j]
      Z14[i,j] = B[j,4]*X3[i,j]
      Z15[i,j] = B[j,5]*X3[i,j]
    }
  }
  
  beta_hat2 = rq(as.vector(t(Y[1:(n/2),])) ~ as.vector(t(Z1[1:(n/2),]))+as.vector(t(Z2[1:(n/2),]))
                 +as.vector(t(Z3[1:(n/2),]))+as.vector(t(Z4[1:(n/2),]))+as.vector(t(Z5[1:(n/2),]))
                 +as.vector(t(Z6[1:(n/2),]))+as.vector(t(Z7[1:(n/2),]))+as.vector(t(Z8[1:(n/2),]))
                 +as.vector(t(Z9[1:(n/2),]))+as.vector(t(Z10[1:(n/2),]))+as.vector(t(Z11[1:(n/2),]))
                 +as.vector(t(Z12[1:(n/2),]))+as.vector(t(Z13[1:(n/2),]))+as.vector(t(Z14[1:(n/2),]))
                 +as.vector(t(Z15[1:(n/2),]))-1, tau=tau, na.action=na.omit)$coeff
  source('Res_bSpline.R')
  Q_20 = Res_bSpline(x1,x2,x3,y,n,t,beta_hat2)
  ##########################
  Z1 = matrix(NA, n, max(t))
  Z2 = matrix(NA, n, max(t))
  Z3 = matrix(NA, n, max(t))
  Z4 = matrix(NA, n, max(t))
  Z5 = matrix(NA, n, max(t))
  Z6 = matrix(NA, n, max(t))
  Z7 = matrix(NA, n, max(t))
  Z8 = matrix(NA, n, max(t))
  Z9 = matrix(NA, n, max(t))
  Z10 = matrix(NA, n, max(t))
  Z11 = matrix(NA, n, max(t))
  Z12 = matrix(NA, n, max(t))
  Z13 = matrix(NA, n, max(t))
  Z14 = matrix(NA, n, max(t))
  Z15 = matrix(NA, n, max(t))
  
  B1 = bs(as.vector(t(X1)), df=5)  # B-spline Basis function of X1
  B2 = bs(as.vector(t(X2)), df=5)  # B-spline Basis function of X2
  B3 = bs(as.vector(t(X3)), df=5)  # B-spline Basis function of X3
  for (i in 1:n)
  {
    B11 = B1[(max(t)*(i-1)+1):(max(t)*i), ]
    B22 = B2[(max(t)*(i-1)+1):(max(t)*i), ]
    B33 = B3[(max(t)*(i-1)+1):(max(t)*i), ]
    for (j in 1:T[i])
    {
      Z1[i,j] = B11[j,1]
      Z2[i,j] = B11[j,2]
      Z3[i,j] = B11[j,3]
      Z4[i,j] = B11[j,4]
      Z5[i,j] = B11[j,5]
      Z6[i,j] = B22[j,1]
      Z7[i,j] = B22[j,2]
      Z8[i,j] = B22[j,3]
      Z9[i,j] = B22[j,4]
      Z10[i,j] = B22[j,5]
      Z11[i,j] = B33[j,1]
      Z12[i,j] = B33[j,2]
      Z13[i,j] = B33[j,3]
      Z14[i,j] = B33[j,4]
      Z15[i,j] = B33[j,5]
    }
  }
  
  beta_hat3 = rq(as.vector(t(Y[1:(n/2),])) ~ as.vector(t(Z1[1:(n/2),]))+as.vector(t(Z2[1:(n/2),]))
                 +as.vector(t(Z3[1:(n/2),]))+as.vector(t(Z4[1:(n/2),]))+as.vector(t(Z5[1:(n/2),]))
                 +as.vector(t(Z6[1:(n/2),]))+as.vector(t(Z7[1:(n/2),]))+as.vector(t(Z8[1:(n/2),]))
                 +as.vector(t(Z9[1:(n/2),]))+as.vector(t(Z10[1:(n/2),]))+as.vector(t(Z11[1:(n/2),]))
                 +as.vector(t(Z12[1:(n/2),]))+as.vector(t(Z13[1:(n/2),]))+as.vector(t(Z14[1:(n/2),]))
                 +as.vector(t(Z15[1:(n/2),]))-1, tau=tau, na.action=na.omit)$coeff
  source('Res_additive.R')
  Q_30 = Res_additive(x1,x2,x3,y,n,t,beta_hat3)
  source('Aggregation_Algorithm.R')
  weight = Aggregation_Algorithm(X1,X2,X3,Y,n,T,beta_hat1,beta_hat2,beta_hat3,tau)
  Q_mix = Q_mix+weight[1]*Q_10+weight[2]*Q_20+weight[3]*Q_30
  Weight = Weight+weight
  }
  Matrix_weight[ , k] = Weight/B0
  Q_mix = Q_mix/B0
  # Q_mix = Weight[1]*Q_1+Weight[2]*Q_2+Weight[3]*Q_3
  #
  D_mix = (Q_mix-(Q_tau+b1_tau+b2_tau*q_tau))^2
  MSD_mix = sqrt(mean(apply(D_mix,1,mean,na.rm=TRUE)))
  Res_mix = y-Q_mix
  Risk_mix = mean(apply(Rho(Res_mix,tau),1,mean,na.rm=TRUE))
  Matrix_MSD_mix[k] = MSD_mix
  Matrix_Risk_mix[k] = Risk_mix
  
  print(c(mean(Matrix_weight[1,1:k]),mean(Matrix_weight[2,1:k]),mean(Matrix_weight[3,1:k])))
  
  print(c(mean(Matrix_Risk_reg[1:k]),mean(Matrix_Risk_spl[1:k]),mean(Matrix_Risk_add[1:k]),mean(Matrix_Risk_mix[1:k])))
  print(c(sd(Matrix_Risk_reg[1:k]-mean(Matrix_Risk_reg[1:k])),
          sd(Matrix_Risk_spl[1:k]-mean(Matrix_Risk_spl[1:k])),
          sd(Matrix_Risk_add[1:k]-mean(Matrix_Risk_add[1:k])),
          sd(Matrix_Risk_mix[1:k]-mean(Matrix_Risk_mix[1:k]))))
  
  print(c(mean(Matrix_MSD_reg[1:k]),mean(Matrix_MSD_spl[1:k]),mean(Matrix_MSD_add[1:k]),mean(Matrix_MSD_mix[1:k])))
  print(c(sd(Matrix_MSD_reg[1:k]-mean(Matrix_MSD_reg[1:k])),
          sd(Matrix_MSD_spl[1:k]-mean(Matrix_MSD_spl[1:k])),
          sd(Matrix_MSD_add[1:k]-mean(Matrix_MSD_add[1:k])),
          sd(Matrix_MSD_mix[1:k]-mean(Matrix_MSD_mix[1:k]))))
  
  t2 = proc.time()   # Record the end time of a single cycle
  t_repeat = t2-t1    # time consuming for the single cycle
  
  print(paste0('第',k,'模拟循环用时',t_repeat[3],'秒'))
}
# Print the results of PR and MSD

print(c(mean(Matrix_MSD_reg),mean(Matrix_MSD_spl),mean(Matrix_MSD_add),mean(Matrix_MSD_mix)))
print(c(mean(Matrix_Risk_reg),mean(Matrix_Risk_spl),mean(Matrix_Risk_add),mean(Matrix_Risk_mix)))

hist(Matrix_weight[1,], breaks = c(0, 0.2, 0.4, 0.6, 0.8, 1), col="skyblue", ylim=c(0,500), xlab='Aggregared Weight of LQR', main=NULL)
hist(Matrix_weight[2,], breaks = c(0, 0.2, 0.4, 0.6, 0.8, 1), col="skyblue", ylim=c(0,500), xlab='Aggregared Weight of VCLQR', main=NULL)
hist(Matrix_weight[3,], breaks = c(0, 0.2, 0.4, 0.6, 0.8, 1), col="skyblue", ylim=c(0,500), xlab='Aggregared Weight of NAQR', main=NULL)
