# Supplementary material for: Adaptive aggregation for longitudinal quantile regression based on censored history process
Source: Stat Methods Med Res. 2023 Mar 28;32(6):1169–92. doi: 10.1177/09622802231164730 (PMC10331529; doi:10.1177/09622802231164730)
Supplement: sj-zip-1-smm-10.1177_09622802231164730 - Supplemental material for Adaptive aggregation for longitudinal quantile regression based on censored history process [file sj-zip-1-smm-10.1177_09622802231164730.zip › censored/Par1_bSpline.R]

Par1_bSpline=function(T,t,theta)
{
  library(splines2)
  D=rep(NA, max(t))
  B = bs(seq(1,max(t)), df=5)
  for (j in 1:max(t))
  {
    D[j]=sum(B[j,]*theta[1:5])
  }
  return(D)                                                                                                                                                                                                                                                                                                                                                                                             
}
