# Supplementary material for: Adaptive aggregation for longitudinal quantile regression based on censored history process
Source: Stat Methods Med Res. 2023 Mar 28;32(6):1169–92. doi: 10.1177/09622802231164730 (PMC10331529; doi:10.1177/09622802231164730)
Supplement: sj-zip-1-smm-10.1177_09622802231164730 - Supplemental material for Adaptive aggregation for longitudinal quantile regression based on censored history process [file sj-zip-1-smm-10.1177_09622802231164730.zip › censored/Res_bSpline.R]

Res_bSpline=function(x1,x2,x3,y,n,t,theta)
{
  library(splines)
  D=matrix(NA, nrow = n, ncol = max(t))
  B = bs(seq(1,max(t)), df=5)
  for (i in 1:n)
  {
    for (j in 1:t[i])
    {
      D[i,j]=sum(B[j,]*theta[1:5])*x1[i,j]+sum(B[j,]*theta[6:10])*x2[i,j]+sum(B[j,]*theta[11:15])*x3[i,j]
    }
  }
  return(D)
}
