# Supplementary material for: Adaptive aggregation for longitudinal quantile regression based on censored history process
Source: Stat Methods Med Res. 2023 Mar 28;32(6):1169–92. doi: 10.1177/09622802231164730 (PMC10331529; doi:10.1177/09622802231164730)
Supplement: sj-zip-1-smm-10.1177_09622802231164730 - Supplemental material for Adaptive aggregation for longitudinal quantile regression based on censored history process [file sj-zip-1-smm-10.1177_09622802231164730.zip › censored/Res_LPK.R]

Res_LPK=function(x1,x2,x3,y,n,t,theta)
{
  library(splines2)
  t0=mean(t)
  h=0.5
  D=matrix(NA, nrow = n, ncol = max(t))
  for (i in 1:n)
  {
    for (j in 1:t[i])
    {
      D[i,j]=theta[1]+(j-t0)^1*theta[2]+(j-t0)^2*theta[3]+(j-t0)^3*theta[4]
    }
  }
  return(D)
}
