# Supplementary material for: Adaptive aggregation for longitudinal quantile regression based on censored history process
Source: Stat Methods Med Res. 2023 Mar 28;32(6):1169–92. doi: 10.1177/09622802231164730 (PMC10331529; doi:10.1177/09622802231164730)
Supplement: sj-zip-1-smm-10.1177_09622802231164730 - Supplemental material for Adaptive aggregation for longitudinal quantile regression based on censored history process [file sj-zip-1-smm-10.1177_09622802231164730.zip › censored/Rho_tau.R]

Rho_tau=function(x1,x2,x3,y,n,t,tau,theta)
{
  D = y-theta[1]*x1-theta[2]*x2-theta[3]*x3
  rho = D*(tau-ifelse(D<0,1,0))
  rho[which(is.na(rho)==1)]=0
  f=sum(rho)
  return(f)
}
