# Supplementary material for: Adaptive aggregation for longitudinal quantile regression based on censored history process
Source: Stat Methods Med Res. 2023 Mar 28;32(6):1169–92. doi: 10.1177/09622802231164730 (PMC10331529; doi:10.1177/09622802231164730)
Supplement: sj-zip-1-smm-10.1177_09622802231164730 - Supplemental material for Adaptive aggregation for longitudinal quantile regression based on censored history process [file sj-zip-1-smm-10.1177_09622802231164730.zip › censored/Rho_tau_bSpline.R]

Rho_tau_bSpline=function(x1,x2,x3,y,n,t,tau,theta)
{
  library(splines)
  D=matrix(NA, nrow = n, ncol = max(t))
  rho=matrix(NA, nrow = n, ncol = max(t))
  # knots_t = seq(length=2+6,from=min(t),to=max(t))[2:7]
  # knots = seq(length=5,from=min(t),to=max(t))[2:4]
  # B = bs(seq(1,max(t)), knots = seq(length=5,from=1,to=max(t)))
  for (i in 1:n)
  {
    # T=seq(1,t[i])
    # if (length(T)>1)
    # {
    #   K = knots_t[which(knots_t>min(T) & knots_t<max(T))]
    #   if (length(K)>0)
    #   {
    #     B = bSpline(T, knots = K, degree=2)
    #   }else{
    #     B = matrix(rep(0,8),length(T),8)
    #   }
    # }else{
    #   B = matrix(c(rep(0,7),1),1,8)
    # }
    # if (dim(B)[2]<8)
    # {
    #   B = cbind(B, matrix(0,dim(B)[1],8-dim(B)[2]))
    # }
    # if (t[i]>1)
    # {
    #   B = bSpline(seq(length=t[i],from=1,to=t[i]), knots = seq(length=2+12,from=1,to=t[i])[2:13], degree=3)
    # }else{
    #   B = matrix(c(rep(0,14),1),1,15)
    # }
    B = bs(seq(1,t[i]), df=4)
    for (j in 1:t[i])
    {
      # B = c(1,j,j^2,j^3,j^4,max((j-knots[1])^4,0),max((j-knots[2])^4,0),max((j-knots[3])^4,0))
      D[i,j]=y[i,j]-(sum(B[j,]*theta[1:4])*x1[i,j]+sum(B[j,]*theta[5:8])*x2[i,j]+sum(B[j,]*theta[9:12])*x3[i,j])
    }
  }
  rho = D*(tau-ifelse(D<0,1,0))
  rho[which(is.na(rho)==1)] = 0
  f=sum(rho)
  return(f)
}
