# Supplementary material for: Adaptive aggregation for longitudinal quantile regression based on censored history process
Source: Stat Methods Med Res. 2023 Mar 28;32(6):1169–92. doi: 10.1177/09622802231164730 (PMC10331529; doi:10.1177/09622802231164730)
Supplement: sj-zip-1-smm-10.1177_09622802231164730 - Supplemental material for Adaptive aggregation for longitudinal quantile regression based on censored history process [file sj-zip-1-smm-10.1177_09622802231164730.zip › mix_effect/Res_additive.R]

Res_additive=function(x1,x2,x3,y,n,t,theta)
{
  D=matrix(NA, nrow = n, ncol = max(t))
  B1 = bs(as.vector(t(x1)), df=5)  # B-spline Basis function of x1
  # B11 = bs(seq(1,max(t)), df=5)    # B-spline Basis function of t
  B2 = bs(as.vector(t(x2)), df=5)  # B-spline Basis function of x2
  for (i in 1:n)
  {
    B11=B1[(max(t)*(i-1)+1):(max(t)*i), ]
    B22=B2[(max(t)*(i-1)+1):(max(t)*i), ]
    for (j in 1:t[i])
    {
      D[i,j] = theta[1]+sum(B11[j,]*theta[2:6])+sum(B22[j,]*theta[7:11])
    }
  }
  return(D)
}
