# Supplementary material for: Adaptive aggregation for longitudinal quantile regression based on censored history process
Source: Stat Methods Med Res. 2023 Mar 28;32(6):1169–92. doi: 10.1177/09622802231164730 (PMC10331529; doi:10.1177/09622802231164730)
Supplement: sj-zip-1-smm-10.1177_09622802231164730 - Supplemental material for Adaptive aggregation for longitudinal quantile regression based on censored history process [file sj-zip-1-smm-10.1177_09622802231164730.zip › mix_effect/Rho_h.R]

Rho_h=function(x,tau,n)
{
  h = 1
  a = n
  # f=x*(tau-1+pnorm(x/h,0,1))+0.5*h*x^2
  f=rep(NA,length(x))
  for (i in 1:length(x))
  {
    if(is.na(x[i])==0)
    {
      if(x[i]<(-(1-tau)*h))
      {
        f[i] = (1-tau)*abs(x[i])-h*(1-tau)^2/2
      }else if(x[i] >= (-(1-tau)*h) & x[i] <= (tau*h)){
        f[i] = x[i]^2/(2*h)
      }else{
        f[i] = tau*abs(x[i])-h*tau^2/2
      }
    }
  }
  
  return(f+a*x^2)
}
