# Supplementary material for: Adaptive aggregation for longitudinal quantile regression based on censored history process
Source: Stat Methods Med Res. 2023 Mar 28;32(6):1169–92. doi: 10.1177/09622802231164730 (PMC10331529; doi:10.1177/09622802231164730)
Supplement: sj-zip-1-smm-10.1177_09622802231164730 - Supplemental material for Adaptive aggregation for longitudinal quantile regression based on censored history process [file sj-zip-1-smm-10.1177_09622802231164730.zip › mix_effect_random/BLPu_mix.R]

BLPu_mix = function(object1,object2,x1,x2,x3,xi,y,n,T,tau,w) 
{
  ans = matrix(NA,2,n)
  Q1 = object1$theta_x[1] + object1$theta_x[2]*x1 + object1$theta_x[3]*x2
  Q2 = Res_additive(x1,x2,x3,y,n,T,object2$theta_x) 
  object_mix = w[1]*object1$scale+w[2]*object2$scale
  Res = y - (w[1]*Q1+w[2]*Q2) - meanAL(0,object_mix,tau)
  sig1 = rev(VarCorr.lqmm(object1))
  sig2 = rev(VarCorr.lqmm(object2))
  sig = w[1]*sig1+w[2]*sig2
  Psi = diag(sig, length(sig))
  for (i in 1:n)
  {
    X1=x1[i,]
    X2=x2[i,]
    X3=x3[i,]
    Xi=xi[i,]
    Y=y[i,]
    R = Res[i,]
    if (is.na(sum(Xi))==TRUE)
    {
      X1=X1[-which(is.na(X1)==1)]
      X2=X2[-which(is.na(X2)==1)]
      X3=X3[-which(is.na(X3)==1)]
      Xi=Xi[-which(is.na(Xi)==1)]
      Y=Y[-which(is.na(Y)==1)]
      R = R[-which(is.na(R)==1)]
    }
    N = length(Xi)
    Z = rbind(Xi,rep(1,N))
    GZ = Psi %*% Z
    Sigma = solve( t(Z)%*%Psi%*%Z + diag(varAL(object_mix,tau),N) )
    
    ans[, i] <- GZ %*% Sigma %*% t(matrix(R,1))
  }
  return(ans)
}
