# Supplementary material for: Adaptive aggregation for longitudinal quantile regression based on censored history process
Source: Stat Methods Med Res. 2023 Mar 28;32(6):1169–92. doi: 10.1177/09622802231164730 (PMC10331529; doi:10.1177/09622802231164730)
Supplement: sj-zip-1-smm-10.1177_09622802231164730 - Supplemental material for Adaptive aggregation for longitudinal quantile regression based on censored history process [file sj-zip-1-smm-10.1177_09622802231164730.zip › mix_effect_random/CopyOfmix_effect0.5/BLPu_mlq.R]

BLPu_mlq = function (object,v1,v2,x3,xi,y,n,T,tau) 
{
  ans = matrix(NA,2,n)
  Res = y - object$theta_x[1] - object$theta_x[2]*v1 - object$theta_x[3]*v2 - meanAL(0,object$scale,tau)
  sig = rev(VarCorr.lqmm(object))
  Psi = diag(sig, length(sig))
  for (i in 1:n)
  {
    V1=v1[i,]
    V2=v2[i,]
    Xi=xi[i,]
    Y=y[i,]
    R = Res[i,]
    if (is.na(sum(Xi))==TRUE)
    {
      X1=X1[-which(is.na(V1)==1)]
      V2=V2[-which(is.na(V2)==1)]
      Xi=Xi[-which(is.na(Xi)==1)]
      Y=Y[-which(is.na(Y)==1)]
      R = R[-which(is.na(R)==1)]
    }
    
    N = length(Xi)
    Z = cbind(Xi,rep(1,N))
    GZ = Psi %*% t(Z)
    Sigma = solve( Z%*%Psi%*%t(Z)+diag(varAL(object$scale,tau),N) )
    
    ans[ , i] <- GZ %*% Sigma %*% t(matrix(R,1))
    # print(ans[ , i])
  }
  return(ans)
}
