# Supplementary material for: Adaptive aggregation for longitudinal quantile regression based on censored history process
Source: Stat Methods Med Res. 2023 Mar 28;32(6):1169–92. doi: 10.1177/09622802231164730 (PMC10331529; doi:10.1177/09622802231164730)
Supplement: sj-zip-1-smm-10.1177_09622802231164730 - Supplemental material for Adaptive aggregation for longitudinal quantile regression based on censored history process [file sj-zip-1-smm-10.1177_09622802231164730.zip › mix_effect_random/CopyOfmix_effect0.5/Main_mix_effect.R]

rm(list=ls())
gc()
path="C:/Users/15253/Documents/R/Longitudinal/mix_effect_random/CopyOfmix_effect0.5"
setwd(path)
options(digits = 6)  # ??ʾλ??

library(MASS) 
library(quantreg)
library(splines)
library(mvtnorm)
library(lqmm) 
library(GeneralizedHyperbolic)  # skew-Laplace package

# ??λ??????
tau = 0.5
q_tau = qnorm(tau,mean=0,sd=1)
# ????????
beta = c(0.5,0.5)  # Linear Part Parameters
alpha = 0.25
gamma = 1
h0 = 0.002
# sample size
n = 300
# replication time
time = 200

# ????????????
Matrix_d = rep(NA, time)                       # response rate
Matrix_M_f = rep(NA, time)
Matrix_Beta1 = matrix(NA, 3, time)
Matrix_Beta2 = matrix(NA, 3, time)
Matrix_Beta3 = matrix(NA, 11, time)
Matrix_phi_u_reg = matrix(NA, 2, time)
Matrix_phi_u_mreg = matrix(NA, 2, time)
Matrix_phi_u_add = matrix(NA, 2, time)
Matrix_phi_u_mix = matrix(NA, 2, time)
Matrix_u = array(NA, dim=c(2,n,time))
Matrix_u_reg = array(NA, dim=c(2,n,time))
Matrix_u_mreg = array(NA, dim=c(2,n,time))
Matrix_u_add = array(NA, dim=c(2,n,time))
Matrix_u_mix = array(NA, dim=c(2,n,time))
Matrix_MSD_u_reg = matrix(NA, 2, time)
Matrix_MSD_u_mreg = matrix(NA, 2, time)
Matrix_MSD_u_add = matrix(NA, 2, time)

Matrix_MSD_reg = rep(NA, time)
Matrix_Risk_reg = rep(NA, time)
Matrix_MSD_mreg = rep(NA, time)
Matrix_Risk_mreg = rep(NA, time)
Matrix_MSD_add = rep(NA, time)
Matrix_Risk_add = rep(NA, time)

Matrix_weight = matrix(NA, 3, time)
Matrix_MSD_mix = rep(NA, time)
Matrix_Risk_mix = rep(NA, time)

source('Rho.R')
source('Rho_h.R')
source('Res_additive.R')
source('Aggregation_Algorithm.R')

num_error = 0
num_warning = 0
k = 0
while (k < time)
{
  k = k+1
  
  t1 = proc.time()    # ????ѭ????ʱ??ʼ
  print(paste0('开始第',k,'次循环'))
  
  # Data Generating
  # Step 1
  u = runif(n, min=0, max=1)
  X2 = rchisq(1, df=1)
  # Step 2
  w = runif(n, min=0, max=1)
  v = (alpha*beta[1])^(-1)*log(1-alpha*beta[1]*log(1-u)/(h0*exp(gamma*w+alpha*beta[2]*X2)))
  # v= runif(n, min=10, max=40)
  # Step 3
  a = 20
  b = 40
  c = runif(n, min=a, max=b)              # Censored Time Point
  t = ceiling(apply(rbind(v,c), 2, min))  # T*
  # t = round(v)
  delta = ifelse(rbind(v,c)[1, ]<=rbind(v,c)[2, ],1,0)
  Matrix_d[k] = mean(delta)
  
  # Step 4
  x1 = matrix(NA, n, max(t))
  x2 = matrix(NA, n, max(t))
  x3 = matrix(NA, n, max(t))
  u1 = matrix(NA, 1, max(t))
  u2 = matrix(NA, 1, max(t))
  y = matrix(NA, n, max(t))
  xi = matrix(NA, n, max(t))
  epsilon = matrix(NA, n, max(t))
  
  Q_tau = matrix(NA, n, max(t))
  b1_tau = matrix(NA, n, max(t))
  b2_tau = matrix(NA, n, max(t))
  U_tau = matrix(NA, n, max(t))
  
  
  u1 = rskewlap(n, mu = 0, alpha = 1, beta = 1)
  u2 = rskewlap(n, mu = 0, alpha = 2, beta = 2)
  for (i in 1:n)
  {
    # u = mvrnorm(1, rep(0,2), matrix(c(4,0,0,4),2,2))  # (u1[i],u2[i])~MVN([0,0],[4,0.3;0.3,4])
    # u1[i] = u[1]  
    # u2[i] = u[2]  
    for (j in 1:t[i])
    {
      x1[i,j] = j
      x2[i,j] = rchisq(1, df=1)           # Chi^2 (df=1)
      xi[i,j] = rnorm(1, 0, 1)+rnorm(1, 0, 1)    # Sample of z[i,j]~N(0,1)+N(0,1)
      epsilon[i,j] = rnorm(1, 0, 1)       # Random error ~ N(0,1)
      
      Q_tau[i,j] = beta[1]*x1[i,j]+beta[2]*x2[i,j]     # Linear part
      b1_tau[i,j] = (tau-0.5)*3*sin(pi*(j-10)/15)
      b2_tau[i,j] = exp(-0.3*x2[i,j]+1)
      U_tau[i,j] = xi[i,j]*u1[i]+u2[i]                     # Random effect
      y[i,j] = Q_tau[i,j]+U_tau[i,j]+b1_tau[i,j]+b2_tau[i,j]*epsilon[i,j]
    }
  }
  Matrix_u[,,k] = rbind(u1,u2)
  M_f = mean(as.vector(t(b2_tau)),na.rm=TRUE)            # mean of exp(-0.4*x3-2)
  Matrix_M_f[k] = M_f
  
  test = data.frame(x1 = as.vector(t(x1)), x2 = as.vector(t(x2)), xi = as.vector(t(xi)),
                    group = rep(1:n,each=max(t)))
  test$y = as.vector(t(y))
  try = tryCatch(
    expr={lqmm(fixed = y ~ x1+x2, random = ~ xi, group = group, data = test,
               tau=tau, nK=10, na.action=na.omit, control=list(LP_tol_ll = 0.5*1e-3, LP_max_iter=10000))$theta},
    warning = function(w) {1},
    error = function(e) {0}
  )
  if (sum(try)==0){
    num_error = num_error+1
    k = k-1
    next
  }else if(sum(try)==1){
    num_warning = num_warning+1
    k = k-1
    next
  }
  beta_hat_lq = lqmm(fixed = y ~ x1+x2, random = ~ xi, group = group, data = test,
       tau=tau, nK=10, na.action=na.omit, control=list(LP_tol_ll = 0.5*1e-3, LP_max_iter=10000))
  beta_hat1 = beta_hat_lq$theta_x
  Matrix_Beta1[,k] = beta_hat1
  Matrix_phi_u_reg[,k] = beta_hat_lq$theta_z
  Matrix_MSD_u_reg[,k] = apply((t(ranef.lqmm(beta_hat_lq))-rbind(u2,u1))^2,1,mean)
  # Calculate MSD and Risk
  Q_1 = beta_hat1[1]+beta_hat1[2]*x1+beta_hat1[3]*x2
  D_regression = (Q_1-(Q_tau+b1_tau+b2_tau*q_tau))^2
  MSD_regression = sqrt(mean(apply(D_regression,1,mean,na.rm=TRUE)))         # MSD for Linear Model
  Matrix_MSD_reg[k] = MSD_regression
  Res_regression = y-Q_1
  Risk_regression = mean(apply(Rho(Res_regression,tau),1,mean,na.rm=TRUE))    # Risk for Linear Model
  Matrix_Risk_reg[k] = Risk_regression
  
  # ============================================================================
  # ============================================================================
  # ============================================================================
  # # Estimation for Misspecified Linear Model
  v1 = x1^0.5
  v2 = xi
  test = data.frame(v1 = as.vector(t(v1)), v2 = as.vector(t(v2)), xi = as.vector(t(xi)),
                    group = rep(1:n,each=max(t)))
  test$y = as.vector(t(y))
  beta_hat_mlq = lqmm(fixed = y ~ v1+v2, random = ~ xi, group = group, data = test,
                     tau=tau, nK=10, na.action=na.omit, control=list(LP_tol_ll = 0.5*1e-3, LP_max_iter=10000))
  beta_hat2 = beta_hat_mlq$theta_x
  Matrix_Beta2[,k] = beta_hat2
  Matrix_phi_u_mreg[,k] = beta_hat_mlq$theta_z
  Matrix_MSD_u_mreg[,k] = apply((t(ranef.lqmm(beta_hat_mlq))-rbind(u2,u1))^2,1,mean)
  # Calculate MSD and Risk
  Q_2 = beta_hat2[1]+beta_hat2[2]*v1+beta_hat2[3]*v2
  D_mregression = (Q_2-(Q_tau+b1_tau+b2_tau*q_tau))^2
  MSD_mregression = sqrt(mean(apply(D_mregression,1,mean,na.rm=TRUE)))         # MSD for Linear Model
  Matrix_MSD_mreg[k] = MSD_mregression
  Res_mregression = y-Q_2
  Risk_mregression = mean(apply(Rho(Res_mregression,tau),1,mean,na.rm=TRUE))    # Risk for Linear Model
  Matrix_Risk_mreg[k] = Risk_mregression
  
  # ============================================================================
  # ============================================================================
  # ============================================================================
  # # Estimation for Nonparametric Additive Model
  
  z1 = matrix(NA, n, max(t))
  z2 = matrix(NA, n, max(t))
  z3 = matrix(NA, n, max(t))
  z4 = matrix(NA, n, max(t))
  z5 = matrix(NA, n, max(t))
  z6 = matrix(NA, n, max(t))
  z7 = matrix(NA, n, max(t))
  z8 = matrix(NA, n, max(t))
  z9 = matrix(NA, n, max(t))
  z10 = matrix(NA, n, max(t))
  
  B1 = bs(as.vector(t(x1)), df=5)  # B-spline Basis function of x1
  # B11 = bs(seq(1,max(t)), df=7)  # B-spline Basis function of t
  B2 = bs(as.vector(t(x2)), df=5)  # B-spline Basis function of x2
  for (i in 1:n)
  {
    B11=B1[(max(t)*(i-1)+1):(max(t)*i), ]
    B22=B2[(max(t)*(i-1)+1):(max(t)*i), ]
    for (j in 1:t[i])
    {
      z1[i,j] = B11[j,1]
      z2[i,j] = B11[j,2]
      z3[i,j] = B11[j,3]
      z4[i,j] = B11[j,4]
      z5[i,j] = B11[j,5]
      z6[i,j] = B22[j,1]
      z7[i,j] = B22[j,2]
      z8[i,j] = B22[j,3]
      z9[i,j] = B22[j,4]
      z10[i,j] = B22[j,5]
    }
  }
  test_add = data.frame(z1 = as.vector(t(z1)), z2 = as.vector(t(z2)), z3 = as.vector(t(z3)), 
                        z4 = as.vector(t(z4)), z5 = as.vector(t(z5)), z6 = as.vector(t(z6)),
                        z7 = as.vector(t(z7)), z8 = as.vector(t(z8)), z9 = as.vector(t(z9)),
                        z10 = as.vector(t(z10)), 
                        xi = as.vector(t(xi)), group = rep(1:n,each=max(t)))
  test_add$y = as.vector(t(y))
  beta_hat_add = lqmm(fixed = y ~ z1+z2+z3+z4+z5+z6+z7+z8+z9+z10, 
                   random = ~ xi, group = group, data = test_add,
                   tau=tau, nK=10, na.action=na.omit, control=list(LP_tol_ll = 0.5*1e-3, LP_max_iter=10000))
  if (prod(beta_hat_add$theta_z)<0)
  {
    num_warning = num_warning+1
    k=k-1
    next
  }
  beta_hat3 = beta_hat_add$theta_x
  Matrix_Beta3[ , k] = beta_hat3
  Matrix_phi_u_add[,k] = beta_hat_add$theta_z
  Matrix_MSD_u_add[,k] = apply((t(ranef.lqmm(beta_hat_add))-rbind(u2,u1))^2,1,mean)
  # MSD and Predicted Risk of NAQ
  Q_3 = Res_additive(x1,x2,x3,y,n,t,beta_hat3)
  D_additive = (Q_3-(Q_tau+b1_tau+b2_tau*q_tau))^2
  MSD_additive = sqrt(mean(apply(D_additive,1,mean,na.rm=TRUE)))                # MSD 
  Matrix_MSD_add[k] = MSD_additive
  Res_additive = y-Q_3
  Risk_additive = mean(apply(Rho(Res_additive,tau),1,mean,na.rm=TRUE))          # Risk
  Matrix_Risk_add[k] = Risk_additive
  
  # ======================== Model Aggregation ======================== 
  B0 = 1
  weight = rep(0,3)
  for (b in 1:B0)
  {
  # Ramdom Sampling for individuals
  N=sample(c(1:n))
  T=t[N[1:n]]
  X1=x1[N[1:n], ]
  X2=x2[N[1:n], ]
  X3=x3[N[1:n], ]
  Y=y[N[1:n], ]
  Xi=xi[N[1:n], ]
  
  test = data.frame(X1 = as.vector(t(X1[1:(n/2),])), X2 = as.vector(t(X2[1:(n/2),])), 
                    Xi = as.vector(t(Xi[1:(n/2),])),
                    group = rep(1:(n/2),each=max(t)))
  test$Y = as.vector(t(Y[1:(n/2),]))
  beta_hat_LQ = lqmm(fixed = Y ~ X1+X2, random = ~ Xi, group = group, data = test,
                  tau=tau, nK=10, na.action=na.omit, control=list(LP_tol_ll = 0.5*1e-3, LP_max_iter=10000))
  beta_hat1 = beta_hat_LQ$theta_x
  
  ##########################
  V1 = X1^0.5
  V2= Xi
  test = data.frame(V1 = as.vector(t(V1[1:(n/2),])), V2 = as.vector(t(V2[1:(n/2),])), 
                    Xi = as.vector(t(Xi[1:(n/2),])),
                    group = rep(1:(n/2),each=max(t)))
  test$Y = as.vector(t(Y[1:(n/2),]))
  beta_hat_mLQ = lqmm(fixed = Y ~ V1+V2, random = ~ Xi, group = group, data = test,
                     tau=tau, nK=10, na.action=na.omit, control=list(LP_tol_ll = 0.5*1e-3, LP_max_iter=10000))
  beta_hat2 = beta_hat_mLQ$theta_x
  
  ##########################
  Z1 = matrix(NA, n, max(t))
  Z2 = matrix(NA, n, max(t))
  Z3 = matrix(NA, n, max(t))
  Z4 = matrix(NA, n, max(t))
  Z5 = matrix(NA, n, max(t))
  Z6 = matrix(NA, n, max(t))
  Z7 = matrix(NA, n, max(t))
  Z8 = matrix(NA, n, max(t))
  Z9 = matrix(NA, n, max(t))
  Z10 = matrix(NA, n, max(t))
  
  B1 = bs(as.vector(t(X1)), df=5)  # B-spline Basis function of x1
  B2 = bs(as.vector(t(X2)), df=5)  # B-spline Basis function of x2
  for (i in 1:(n/2))
  {
    B11 = B1[(max(t)*(i-1)+1):(max(t)*i), ]
    B22 = B2[(max(t)*(i-1)+1):(max(t)*i), ]
    for (j in 1:T[i])
    {
      Z1[i,j] = B11[j,1]
      Z2[i,j] = B11[j,2]
      Z3[i,j] = B11[j,3]
      Z4[i,j] = B11[j,4]
      Z5[i,j] = B11[j,5]
      Z6[i,j] = B22[j,1]
      Z7[i,j] = B22[j,2]
      Z8[i,j] = B22[j,3]
      Z9[i,j] = B22[j,4]
      Z10[i,j] = B22[j,5]
    }
  }
  test_add = data.frame(Z1 = as.vector(t(Z1[1:(n/2),])), Z2 = as.vector(t(Z2[1:(n/2),])), Z3 = as.vector(t(Z3[1:(n/2),])), 
                        Z4 = as.vector(t(Z4[1:(n/2),])), Z5 = as.vector(t(Z5[1:(n/2),])), Z6 = as.vector(t(Z6[1:(n/2),])),
                        Z7 = as.vector(t(Z7[1:(n/2),])), Z8 = as.vector(t(Z8[1:(n/2),])), Z9 = as.vector(t(Z9[1:(n/2),])),
                        Z10 = as.vector(t(Z10[1:(n/2),])),
                        Xi = as.vector(t(Xi[1:(n/2),])), group = rep(1:(n/2),each=max(t)))
  test_add$Y = as.vector(t(Y[1:(n/2),]))
  beta_hat_ADD = lqmm(fixed = Y ~ Z1+Z2+Z3+Z4+Z5+Z6+Z7+Z8+Z9+Z10, 
                      random = ~ Xi, group = group, data = test_add, tau=tau, nK=10, na.action=na.omit,
                      control=list(LP_tol_ll = 0.5*1e-3, LP_max_iter=10000))
  beta_hat3 = beta_hat_ADD$theta_x

  # Exponential Aggregation Weight
  weight = weight + Aggregation_Algorithm(X1,X2,X3,Xi,Y,n,T,beta_hat1,beta_hat2,beta_hat3,tau)         
  }
  # EAA Estimation
  Weight =  weight/B0
  Matrix_weight[ , k] = Weight
  Q_mix = Weight[1]*Q_1+Weight[2]*Q_2+Weight[3]*Q_3
  # MSD and PR for EAA Estimator ---- MH sampler
  D_mix = (Q_mix-(Q_tau+b1_tau+b2_tau*q_tau))^2
  MSD_mix = sqrt(mean(apply(D_mix,1,mean,na.rm=TRUE)))
  Res_mix = y-Q_mix
  Risk_mix = mean(apply(Rho(Res_mix,tau),1,mean,na.rm=TRUE))
  Matrix_MSD_mix[k] = MSD_mix
  Matrix_Risk_mix[k] = Risk_mix
  # Estimation of 3 Covariance Phi_u
  Matrix_phi_u_reg[,k] = rev(beta_hat_lq$theta_z)
  Matrix_phi_u_mreg[,k] = rev(beta_hat_mlq$theta_z)
  Matrix_phi_u_add[,k] = rev(beta_hat_add$theta_z)
  Matrix_phi_u_mix[,k] = rev(Weight[1]*beta_hat_lq$theta_z+Weight[2]*beta_hat_add$theta_z)
  # Prediction of u
  source('BLPu_lq.R')
  u_reg = BLPu_lq(beta_hat_lq,x1,x2,x3,xi,y,n,t,tau)
  Matrix_u_reg[,,k] = u_reg
  source('BLPu_mlq.R')
  u_mreg = BLPu_mlq(beta_hat_mlq,v1,v2,x3,xi,y,n,t,tau)
  Matrix_u_mreg[,,k] = u_mreg
  source('BLPu_add.R')
  u_add = BLPu_add(beta_hat_add,x1,x2,x3,xi,y,n,t,tau)
  Matrix_u_add[,,k] = u_add
  u_mix = Weight[1]*u_reg+Weight[2]*u_mreg+Weight[3]*u_add
  Matrix_u_mix[,,k] = u_mix
  
  # PRING WEIGHT, MSD, RISK
  print(c(mean(Matrix_weight[1,1:k]),mean(Matrix_weight[2,1:k]),mean(Matrix_weight[3,1:k])))
  print(c(mean(Matrix_MSD_reg[1:k]),mean(Matrix_MSD_mreg[1:k]),mean(Matrix_MSD_add[1:k]),mean(Matrix_MSD_mix[1:k])))
  print(c(mean(Matrix_Risk_reg[1:k]),mean(Matrix_Risk_mreg[1:k]),mean(Matrix_Risk_add[1:k]),mean(Matrix_Risk_mix[1:k])))
  
  t2 = proc.time()   # ????ѭ????ʱ????
  t_repeat = t2-t1    # ????ѭ????ʱ
  
  print(paste0('第',k,'次循环用时',t_repeat[3],'秒'))
}

# apply(apply((Matrix_u_reg-Matrix_u)^2,c(1,2),mean),1,mean)
